# Supplementary material for: Fucoidan Extracted from Fucus vesiculosus Ameliorates Colitis-Associated Neuroinflammation and Anxiety-like Behavior in Adult C57BL/6 Mice
Source: Mar Drugs. 2026 Jan 14;24(1):42. doi: 10.3390/md24010042 (PMC12843082; doi:10.3390/md24010042)
Supplement: Supplementary file 1 [file marinedrugs-24-00042-s001.zip]

Archive with 1 entries (1 files):
- marinedrugs-4065213-supplementary.pdf
